# Supplementary material for: Intraspecific and Geographical Variation of Glossophaga commissarisi in Mexico: Morphological Approach
Source: Integr Org Biol. 2026 Apr 30;8(1):obag015. doi: 10.1093/iob/obag015 (PMC13168884; doi:10.1093/iob/obag015)
Supplement: obag015_Supplemental_Files [file obag015_supplemental_files.zip]

Archive with 8 entries (8 files):
- 4. Fig S1.tif
- 4. Fig S2.tif
- 4. Fig S3.tif
- 4. Table S1.pdf
- 4. Table S2.pdf
- 4. Table S3.pdf
- 4. Table S4.pdf
- 4. Table S5.pdf
